# Supplementary material for: Dosimetric Benefit of Adaptive Magnetic Resonance-Guided Stereotactic Body Radiotherapy of Liver Metastases
Source: Cancers (Basel). 2022 Dec 8;14(24):6041. doi: 10.3390/cancers14246041 (PMC9775484; doi:10.3390/cancers14246041)
Supplement: Supplementary file 1 [file cancers-14-06041-s001.zip]

Archive with 3 entries (2 files):
- cancers-2072843-supplementary/
- cancers-2072843-supplementary/Figure S1 - 07122022.PNG
- cancers-2072843-supplementary/Table S1 07122022.pdf
